# Supplementary material for: Molecular characterization and genetic diversity of Babesia bovis and Babesia bigemina of cattle in Thailand
Source: Front Cell Infect Microbiol. 2022 Nov 29;12:1065963. doi: 10.3389/fcimb.2022.1065963 (PMC9744959; doi:10.3389/fcimb.2022.1065963)
Supplement: Supplementary Figure 1 — PCR products of B. bovis sbp-2 and B. bigemina rap-1a genes of Thailand strain show a 584 bp fragment of sbp-2 gene (A) from Muang (lane 1-2), Don-Sak (lane 3) and Pa-phayom (lane 4) districts, and a 412 bp fragment of rap-1a gene (B) from Muang (lane 1), Photharam (lane 2), Don-sak (lane 3), Cha-wang (lane 4) and Pa-phayom (lane 5) districts. Lanes N and P indicate negative and positive controls, respectively. The molecular size standard (M) is a 100-bp ladder. [file DataSheet_1.zip › Supplementary Material/Supp Table 1.xlsx]

## Sheet: Sheet1
Supplementary Table 1 The nucleic acid substitution rate in B. bovis sbp-2 and B. bigemina rap-1a sequences.
Each entry is the probability of substitution from one base (row) to another base (column).
Rates of different transitional substitutions are shown in bold and those of transversional substitutions are shown in italics.
The maximum Log likelihood for this computation was -2373.099 and -623.732, respectively.
	A			T/U			C			G
	B. bovis sbp-2 gene	B. bigemina rap-1a gene		B. bovis sbp-2 gene	B. bigemina rap-1a gene		B. bovis sbp-2 gene	B. bigemina rap-1a gene		B. bovis sbp-2 gene	B. bigemina rap-1a gene
A	-	-		5.47	3.11		5.47	3.11		14.06	18.79
T/U	5.47	3.11		-	-		14.06	18.79		5.47	3.11
C	5.47	3.11		14.06	18.79		-	-		5.47	3.11
G	14.06	18.79		5.47	3.11		5.47	3.11		-	-
