# Supplementary material for: Molecular characterization and genetic diversity of Babesia bovis and Babesia bigemina of cattle in Thailand
Source: Front Cell Infect Microbiol. 2022 Nov 29;12:1065963. doi: 10.3389/fcimb.2022.1065963 (PMC9744959; doi:10.3389/fcimb.2022.1065963)
Supplement: Supplementary Figure 1 — PCR products of B. bovis sbp-2 and B. bigemina rap-1a genes of Thailand strain show a 584 bp fragment of sbp-2 gene (A) from Muang (lane 1-2), Don-Sak (lane 3) and Pa-phayom (lane 4) districts, and a 412 bp fragment of rap-1a gene (B) from Muang (lane 1), Photharam (lane 2), Don-sak (lane 3), Cha-wang (lane 4) and Pa-phayom (lane 5) districts. Lanes N and P indicate negative and positive controls, respectively. The molecular size standard (M) is a 100-bp ladder. [file DataSheet_1.zip › Supplementary Material/Supp Table 2.xlsx]

## Sheet: Variation SBP2
Supplementary Table 2 Variation of amino acid sequences of sbp-2 (193 aa) among B. bovis strains.
Stains of	Amino acid position
B. bovis	7	11	12	16	17	21	22	27	28	31	34	37	38	40	41	43	46	49	51	55	56	60	61	63	66
MN814425	H	V	D	R	L	A	T	L	N	I	M	L	W	T	K	N	V	S	K	I	R	A	K	Y	K
MN814427	·	·	·	·	·	·	·	·	·	·	·	·	·	·	·	·	·	·	·	·	·	·	·	·	·
MN814428	·	·	·	·	·	·	·	·	·	·	·	·	·	·	·	·	·	·	·	·	·	·	·	·	·
MG725962	·	·	·	·	·	·	·	·	·	·	·	·	·	·	·	·	·	·	·	·	·	·	·	·	·
MH265107	·	·	·	·	·	·	·	·	·	·	·	·	·	·	·	·	·	·	·	·	·	·	·	·	·
AB772322	·	·	E	T	·	M	R	V	·	T	·	·	·	I	·	·	·	T	·	·	·	·	R	·	·
MH265109	·	·	E	T	·	M	R	V	·	·	·	·	·	I	·	·	·	T	·	·	·	·	R	·	·
MH265110	·	·	E	T	·	M	R	V	·	·	·	·	·	I	·	D	·	T	·	·	·	·	R	·	·
OK061181	Y	M	E	T	·	M	R	V	·	·	·	·	·	I	·	·	·	T	·	·	·	·	R	·	·
OK061184	·	·	E	T	V	M	R	V	·	·	·	·	·	I	·	·	·	T	·	·	·	·	R	·	·
OK061182	·	·	·	K	·	S	R	V	S	·	V	·	K	·	Q	·	·	T	·	T	Q	T	·	C	·
OK061182	·	·	·	K	·	S	R	V	S	·	V	·	K	·	Q	·	·	T	·	·	Q	·	·	C	·
AB772319	·	·	·	·	·	·	R	V	R	·	V	·	·	·	Q	·	·	T	N	·	Q	·	·	C	Q
JX648555	·	·	·	·	·	·	R	V	R	·	V	·	·	·	Q	·	L	T	·	·	Q	T	R	C	·
AB742550	·	·	·	·	·	·	R	V	R	·	V	·	·	·	Q	·	L	T	N	I	Q	·	·	C	·
AB742548	·	·	·	·	·	·	R	V	R	·	V	·	·	·	Q	·	L	T	N	·	Q	·	·	C	·
AB742549	·	·	·	·	·	·	R	V	R	·	V	·	·	·	Q	·	L	T	N	T	Q	·	·	C	·
MK481016	·	·	·	·	·	·	·	·	·	·	V	·	·	·	Q	·	·	T	N	·	Q	T	·	C	·
AB772321	·	·	·	S	·	·	R	V	·	·	V	F	K	V	K	·	·	S	R	·	·	·	·	C	·
Stains of	Amino acid position
B. bovis	67	69	70	71	77	78	80	83	86	87	89	93	95	96	97	98	99	101	104	107	108	109	111	118	122
MN814425	F	D	S	I	S	Y	V	I	I	M	I	Y	T	P	G	S	S	S	S	S	I	R	H	H	W
MN814427	·	·	·	·	·	·	·	·	·	·	·	·	·	·	·	·	·	·	·	·	·	·	·	·	·
MN814428	·	·	·	·	·	·	·	·	·	·	·	·	·	·	·	·	·	·	·	·	·	·	·	·	·
MG725962	·	·	·	·	·	·	·	·	·	·	·	·	·	·	·	·	·	·	·	·	·	·	·	·	·
MH265107	·	·	·	·	·	·	·	·	·	·	·	·	·	·	·	·	·	·	·	·	·	·	·	·	·
AB772322	·	·	·	·	·	·	F	·	·	L	V	·	·	·	·	G	·	·	·	·	·	·	·		·
MH265109	·	·	·	·	·	·	L	·	·	L	V	·	·	·	·	G	·	·	·	·	·	·	·	Q	·
MH265110	·	·	·	·	·	·	L	·	·	L	V	·	·	·	·	G	·	·	·	·	·	·	·	Q	·
OK061181	·	·	·	·	Y	·	·	·	·	L	V	·	·	·	·	G	·	·	·	·	·	·	·	Q	·
OK061184	·	·	·	·	·	N	I	·	·	L	V	·	·	·	·	G	·	·	·	·	·	·	·	Q	·
OK061182	L	·	·	·	R	N	·	·	·	L	·	·	A	L	·	G	P	·	·	R	D	K	D	·	·
OK061182	L	·	·	·	R	N	·	M	M	L	·	·	A	L	·	G	P	·	·	·	V	K	D	·	·
AB772319	·	·	Y	V	R	N	I	·	·	L	·	F	·	·	·	G	P	·	D	·	V	K	D	Q	·
JX648555	L	·	·	·	R	N	I	·	·	L	·	·	A	·	·	G	P	·	·	·	V	K	V	·	·
AB742550	M	N	·	·	R	N	·	·	·	L	·	·	·	·	·	G	P	·	·	·	V	K	D	·	·
AB742548	M	·	·	·	R	N	·	·	·	L	·	·	·	·	·	G	P	·	·	·	V	K	D	·	C
AB742549	M	·	·	·	R	N	·	·	·	L	·	·	·	·	·	G	P	P	·	·	V	K	D	·	·
MK481016	M	·	·	·	R	N	·	·	·	L	·	·	·	·	·	G	P	·	·	·	V	K	D	·	·
AB772321	M	·	·	·	Y	·	·	·	·	L	·	·	·	·	E	G	P	·	·	·	V	K	D	·	·
Stains of	Amino acid position
B. bovis	126	133	138	143	147	148	149	152	154	157	159	160	161	162	163	164	166	167	169	170	179	185
MN814425	K	T	P	M	Q	N	I	P	Y	I	P	I	P	T	G	G	S	G	S	P	D	V
MN814427	·	·	·	·	·	·	·	·	·	·	·	·	·	·	·	·	·	·	·	·	·	·
MN814428	·	·	·	·	·	·	·	·	·	·	·	·	·	·	·	·	·	·	·	·	·	·
MG725962	·	·	·	·	·	·	·	·	·	·	·	·	·	·	·	·	·	·	·	·	·	·
MH265107	·	·	·	·	·	·	·	·	·	·	·	·	·	·	·	·	·	·	·	·	·	·
AB772322	·	R	·	·	·	R	·	·	·	·	·	·	·	·	S	S	·	S	G	H	·	·
MH265109	·	·	·	I	·	H	·	·	·	V	·	·	·	·	·	·	·	S	G	Q	E	·
MH265110	·	·	·	I	·	H	·	·	·	V	·	·	·	·	·	·	·	S	G	Q	E	·
OK061181	·	·	L	·	H	H	L	H	S	V	·	·	S	G	·	·	·	S	G	Q	E	·
OK061184	·	·	L	·	·	H	·	·	·	V	·	·	·	·	·	·	·	S	G	Q	E	·
OK061182	N	·	·	I	·	R	·	·	·	V	M	T	·	·	·	·	R	S	A	N	·	·
OK061182	N	·	·	·	·	H	·	·	·	·	·	·	·	·	S	·	·	S	G	N	E	·
AB772319	·	·	·	·	·	·	·	·	·	V	M	T	·	·	·	·	R	S	G	H	·	L
JX648555	N	·	·	·	·	H	·	·	·	V	·	·	·	·	·	·	R	S	G	·	·	·
AB742550	N	·	·	·	·	H	·	·	·	V	·	·	·	·	·	A	·	S	G	Q	·	·
AB742548	N	·	·	·	·	H	·	·	·	V	·	·	·	·	·	A	·	S	G	Q	·	·
AB742549	N	·	·	·	·	H	·	·	·	V	·	·	·	·	·	A	·	S	G	Q	·	·
MK481016	N	·	·	·	·	H	·	·	·	V	M	T	·	·	·	·	R	S	·	·	·	·
AB772321	N	·	·	·	·	R	·	·	·	·	·	·	·	·	S	·	R	S	·	·	·	·
