# Supplementary material for: Molecular characterization and genetic diversity of Babesia bovis and Babesia bigemina of cattle in Thailand
Source: Front Cell Infect Microbiol. 2022 Nov 29;12:1065963. doi: 10.3389/fcimb.2022.1065963 (PMC9744959; doi:10.3389/fcimb.2022.1065963)
Supplement: Supplementary Figure 1 — PCR products of B. bovis sbp-2 and B. bigemina rap-1a genes of Thailand strain show a 584 bp fragment of sbp-2 gene (A) from Muang (lane 1-2), Don-Sak (lane 3) and Pa-phayom (lane 4) districts, and a 412 bp fragment of rap-1a gene (B) from Muang (lane 1), Photharam (lane 2), Don-sak (lane 3), Cha-wang (lane 4) and Pa-phayom (lane 5) districts. Lanes N and P indicate negative and positive controls, respectively. The molecular size standard (M) is a 100-bp ladder. [file DataSheet_1.zip › Supplementary Material/Supp Table 3.xlsx]

## Sheet: Sheet1
Supplementary Table 3 Variation of amino acid sequences of rap-1a (136 aa) among B. bigemina strains.
Stains of	Amino acid position
B. bigeminar	16	24	122	130
OK061177	L	L	E	N
OK061175	·	·	·	·
MH265106	·	·	·	·
OK061180	·	·	·	·
MH265105	·	·	·	·
KY562848	·	·	·	·
JX648554	·	·	·	·
OK061173	·	·	·	·
MK481015	·	·	·	·
OK061172	·	·	·	·
OK061176	·	·	·	·
OK061174	·	·	·	·
MN807311	·	·	·	·
OK061179	·	·	·	·
OK061178	·	·	·	·
KT220512	·	·	·	D
MG210824	·	·	·	D
KT220513	·	·	K	D
MG426198	·	·	·	D
MN870656	W	F	·	D
