# Supplementary material for: Molecular characterization and genetic diversity of Babesia bovis and Babesia bigemina of cattle in Thailand
Source: Front Cell Infect Microbiol. 2022 Nov 29;12:1065963. doi: 10.3389/fcimb.2022.1065963 (PMC9744959; doi:10.3389/fcimb.2022.1065963)
Supplement: Supplementary Figure 1 — PCR products of B. bovis sbp-2 and B. bigemina rap-1a genes of Thailand strain show a 584 bp fragment of sbp-2 gene (A) from Muang (lane 1-2), Don-Sak (lane 3) and Pa-phayom (lane 4) districts, and a 412 bp fragment of rap-1a gene (B) from Muang (lane 1), Photharam (lane 2), Don-sak (lane 3), Cha-wang (lane 4) and Pa-phayom (lane 5) districts. Lanes N and P indicate negative and positive controls, respectively. The molecular size standard (M) is a 100-bp ladder. [file DataSheet_1.zip › Supplementary Material/Supp Table 4.xlsx]

## Sheet: Sheet1
Supplementary Table 4 Analysis of discontinuous B-cell epitopes predicted from the 3D structure of sbp-2 and rap-1a amino acid sequences examined in the present study.
Amino acid sequences	No.	Residues	Number of residues	Score
sbp-2	1	A:G127, A:Y128, A:V129, A:A146, A:H147, A:H148, A:L149, A:L150, A:D151, A:H152, A:S153, A:S154, A:R155, A:N156, A:V157, A:R158, A:P159, A:I160, A:S161, A:G162, A:G163, A:G164, A:A165, A:S166, A:S167, A:T168, A:G169, A:Q170, A:V188, A:A189, A:N190, A:L191, A:R192, A:R193, A:G194	35	0.649
	2	A:K41, A:P44, A:L45, A:V46, A:I47, A:K48, A:T49, A:T50, A:K51, A:G52, A:T53, A:N54, A:I55	13	0.609
	3	A:S135, A:L136, A:P137, A:L138, A:V139	5	0.578
	4	A:R73, A:G76, A:Y77, A:D79	4	0.531
rap-1a	1	A:T98, A:D99, A:P100, A:A101, A:K102, A:L103, A:K106, A:Q110	8	0.72
	2	A:K113, A:T114, A:T117, A:L119, A:V120, A:P121, A:E122, A:E123, A:R125, A:Q126, A:R129, A:N130, A:V131, A:V132, A:G133, A:Q134, A:S135, A:T136, A:K137	19	0.689
	3	A:R18, A:V20, A:R21, A:S22, A:N23, A:L24, A:P25, A:V26, A:D27, A:L28, A:G29, A:T30, A:H31, A:P32, A:E33, A:A34, A:T35, A:I36, A:E38, A:D75, A:Y76, A:V77, A:H78	23	0.671
